# Supplementary material for: Genome-wide sequence identification and expression analysis of N6-methyladenosine demethylase in sugar beet (Beta vulgaris L.) under salt stress
Source: PeerJ. 2022 Jan 5;10:e12719. doi: 10.7717/peerj.12719 (PMC8742538; doi:10.7717/peerj.12719)
Supplement: Supplemental Information 2 [file peerj-10-12719-s002.txt]

>BvALKBH1B
MYGNGVTDDVDRTAFRRAEKKYKLYYDQNSKKKKQPRPVDISEVLDFKLILDTFNRTGKTPNGVHVLKGEFDCPVLRLDNRPGFYFIPGALNVEQQCQWIRESLMSFPQPPNRTNHNAHYGPIKDLFAAAGEGKILVQEEHSPESLSNGQAQRCKFCDKSENVALKGYGGSSIMASVLLRKLRWSTLGLQFDWSKRNYDVSLPHNKIPDDLCQLVKKLAAPAMPAGDEFKPEAAIVNYFASGDTLGGHLDDMELDWTKPIVSMSLGCKAIFLLGGKSRDDEPLAMFLRSGDVVLMAGQARECFHGVPRIFTDTEHSEIAPLEKHFTTEHDRCFLDYIGTSRININIRQVF

>BvALKBH2B
MNRSGRYSSSPRGRGRHSWRKVGDDSDSSPHHQTPVPADTTSNDRLSGSRDSKPHSSWRVKGHNSVDAVSRNHENVTPPGRQEQQQGSSTFRGENRFRGGHVSADASYRMSGSREKKPHRSWQVKGDNSVDAASQNHENV
TTPGRHDQQQGSSMFSENHLCGGQVPTDASSNDHMSGSLDRKPHSSLQVKGHNSVDAVSQNYENVTPPGQKDRQQGSSTFMGENHFRGGTAKQWEASSRTSRTDNSSDTSNFGSTPFETEVPVNLDPLFMESVDHFTDVSRLSLESAVESSCTNSGGKVPESNENVCNHENNEHSKCSTPENFDICPPKSDSVFKLKPSLLSKNREKRNEMKNSIDGPRGDILRSGMVLLKSYFSSSEQAKILKICRSHGLSPAGFYQPLFREGGKLHLKMMCFGEFWDPETNKYVRPVDRAIPPAIPHEFLQLVDRAIKDSHSLIAEQFRADNVEDILPQVNPDICLVNYYAKTGRLGLHQDKDEGRESLRKGIPIVSFSIGDTAEFLYGDQCDAETANKVMLESGDVLIFGGKSRHIFHGVSKIIPDTAPKTLLEETNFRSGRLNLTFRQHY

>BvALKBH3B
MLLRPPAFRHSCRISSSSMAHVIHLKTSINNNGKQVEMSKNNHTSNDKQGDVGSAKPVRKRLAFGGLNAIRKHLGYETDKQQPNASTTARNNTICSLFSTNNQSSAMDVSKQTTISASKALIPCSKQPERPSLVDADQKNSHPWPSEKSGCSGSMKGDVCLFAVDCHVLEECSLPNTKAEISASEVPVSSLKQPEHPAVVDADQEDKCSLPSVSSGCSGSGEKSVKDNDFPIDIGCTLMLDEYSLPNRFGKHEPANSRKPKFIKHSVKDNGSNRNKYPKKRTCAPIEVFDMCQSEADDYRFLRSSLDFVDEAKVPEVGKLSDEPRQIVLRPGMILLKSYISNSDQVSIVRKCRKLGIGPGGFYRPGYKYGGKLRLHMMCLGLDWDPQTRKYQKRRRIDRSEPPGIPPEFLGLVDRAMLDSLALIRSDSKVSSAEDILPKINPDICIVNFYSETGRLGLHQDRDESIESLKKGLPVVSFSIGDSAEFLYGDQRDANKAENLILDSGDVLIFGGESRHVFHGVASIIPNSAPRFLLEETRLLPGRLNLTFRQY

>BvALKBH4B
MCEESSSISTQISGGSENKAEGNNSTQLKSKNIIPEQQQQEEDEGGNNSIPLKLNNRITAEEGDKLLLWEWKNLKTKNSSSRIDLGNGSEVEYYPNFVEYEDAWRCFNYLNTHIPWTRPTLRVFGRDCIQPRDSCYVASDGLPKLVYSGYQPHAYSWNNFPPLNHILQAVQDAVPGSHFNSLLLNRYKGGNDYVGWHSDDELLYGPTPLIASLSFGCERPFFLKKKPPKPSHAPPVSAKNTKDKPVSKRLKKSKSNSTGDQHTFTLKHGSLLVMRGYTQRDWIHSVPKRAKIDALRINLTFRLVL

>BvALKBH5B
MGSSKFMRPKQEKHGGVGEDNGNLVSSDLYVANCGPAVGLSYEVISMAFTQFGEVKGVYAADETDTRVIVSFSDVGSSQAAFNAFNGRHCSQLGGRFLHMRYSVPIPSLPIRDRDFVDVSLTAEELNIPGLHLFHDFITPKEEEELLAAVDSRPWISLAKRRVQHYGYEFCYQTRNVDITKSLGGLPSFVSPVLERISASSLDDAATINLDQLTVNEYPPGVGLSPHIDTHSAFEDKIFSLSLAGPCIMEFRRYQGGNWQSDSDPPMSEFMHKGSPEESRNFLRRAIHLPPRSILLLSGEARYAWHHYIPHHKIDNVKDNLIRRASRRVSFTLRKVRTGPCCCEYGQYCDSRR

>BvALKBH6B
MAGDFTGKSPESSPENEWINLLKKLETSQIAELFDDVCADCKSLVKSRLLSLCNQNTVKGSSTLSSPVYSNRRQHSNLEKTPLSTESVQSVRQETKTPQLRDLFSKLDLSPSEANHRPSSSTIVNGSTDDEEWNRCAQVKRKKDFVHYEKVDGRKMNVVQGLELHAGVFSAEEQKKIVESVYEFQRMGQKRQLMERTYSEPKKWMRGKGRVTIQFGCCYNYTVDKDGNPPGIIRDEEVDPLPPIFKQMIRRMVRWHVLPPTCVPNSCIVNIYDEGDCIPPHIDHHDFIRPFCTVSFLAECNILFGSSLKIVSPGEFSGPVSIPLPTGSVLVLKGNGADVAKHCVPAVPAKRISVTFRRMDNSKIPYQFSPDPDLLNLKPLVRSPSPKVGTAVQLQHQEKKINGEANKSNPLDIIGKSNAKETVNSFALQTDDFPPLGGRKLRNR

>BvALKBH7B
METDEKLRGFTVGSVPTVIYIPDFINDAEQTQLFNHIYHAPVSKWKTLKNRRLQNWGGIVHEKGLISQDLPPWLTKITERIHEELGIFSAAPNHVLINEYLPDQGIMPHQDGPAYFPAAAILSLGSPVVMNFTPHMKLSDCNGTTEFEAGAQKSERSGTETLDDPSSFSLLLMPGSLLIFKDLAYSDYLHGIEDNSIQPFDGAVNLAEVVKDSGCDELLSCLIGSDATRPRDAKILHRTTKRVSLTCRLVLTVRKNLIKI

>BvALKBH8B
MTDLQPSADEFLHRYDESELRIASEFLSNWLPFLSKDLCHHCTFTLSHRIRSLSPQVNDDSKECSKSGENSTILMPDDECKDVCNCDSYSLGSWKDEGESNSCGANANGWLESSIVGGSPREVSNSVVSMKTETPRVRMSWADMAQEDELEGVGESKVEENGGERNGDLCEVATRKTELSRDQREYLRFMNVRRKKDYICLERVDGKVKNILQGLELHTGVFSAVEQRRIVDYVYDLVEKGKRGELKERTYTAPRKWMKGKGRVTIQFGCCYNYAVDKMGNPPGILKRDEVDPLPSLFKVIIKRLIRWHVLPPSCVPDSCIVNIYEEGDCIPPHIDNHDFVRPFCTISFLSECNIVFGRDLKIEGPGEFSGCIAIPLPVGSVMVLNGNGADVAKHCVPAVPSKRISITFRKMDESKRPVYFAYQPDLQGLEPLCYDKEGAKKSPSPPHVHKQGTRGGFTVERKRSEEPRYSARNRVGMSGPRTRVNF

>BvALKBH9B
MEIETGAVYAMELETQRKLLKDVFGGSSSSDSDTEGSDELISSIHNLPSTEGKRGLVLQSPPSMSNPNPCWERIAAIDGLWLCNNFLSLQQQSSLLSSIQIEGCFTKASHNQAMRFGDLPLWALELSDQIHKIVCFGYKETNTGVLNVDKEACVLPSQLLFRDPCFDQLILNVYQPGEGICAHVDLMRFEDGIAIVSLESSCVMHFSPVEGNGEVEVPLAIKIPVYLTPGSLVIMSGDARYLWKHEINRKPGFQVWKGQEIDQKRRTSITLRKLCIS


>BvALKBH10B
MSPAAGPLSPSDGAPAMSPAFTGAGVLTPAQKDKVIEWYRGEFAASNAIIDALCHHLVQIGGSGSAEIPAEYEGVFSAIHRRRLNWIPVLQMQKYFTISDVAHELRKAAARREKIEAEAVVETVAVGNKGGEERVKEVDDFKIEGEVIDSDGKCNGNVNGNGCLSSEGEDSPDSEITDTGSHEVHATLDHIEICDNHEECAARREQIKLTKGFVAKEPVKGHMVNVVKGLKMYENIFTDQELCKLNDFVHELRAAGQNGELLGGTYVLFNKQMKANKREQIQLGVPIFGQIKDDTTHEQKSNIEQIPVLLQSVIDHLVQWHVLPENRKPNGCIINYFEEGEYSQPFLKPPHLDQPLCTLVLSESTMAYGRTVVNDGDGNFKGQLMLPLKQGSLLVMRNNSADMARHVMCASPSRRVSITFSRIRPDSVHNHHTAPLSPLPQAMTMWQPGMPNPQAMSNGDAMDVIPKWGVIRAPLVMLAPVRPVVMNARRMPRGGTGVFLPWAVGSKKPAKHLPPRAQKGRFLSFSRVEEHVSDTMSDPGVEGRIM
