# Supplementary material for: Genome-wide sequence identification and expression analysis of N6-methyladenosine demethylase in sugar beet (Beta vulgaris L.) under salt stress
Source: PeerJ. 2022 Jan 5;10:e12719. doi: 10.7717/peerj.12719 (PMC8742538; doi:10.7717/peerj.12719)
Supplement: Supplemental Information 3 [file peerj-10-12719-s003.txt]

>BvALKBH10B(GenBank accession number MZ358117)
ATGTCGCCGGCGGCGGGACCATTGTCACCGTCCGATGGAGCTCCGGCAATGTCACCGGCGTTCACCGGTGCCGGAGTTTTAACTCCGGCGCAGAAAGACAAGGTGATCGAATGGTACCGAGGCGAGTTCGCGGCTTCGAACGCGATCATCGATGCCTTGTGCCACCACCTTGTGCAGATCGGTGGTAGTGGGAGTGCCGAAATTCCTGCGGAGTATGAAGGTGTTTTCTCCGCGATCCATCGACGGAGACTAAACTGGATTCCCGTGTTGCAGATGCAGAAGTACTTTACTATTTCGGATGTTGCTCATGAGCTCCGCAAAGCCGCGGCGAGGAGAGAGAAAATTGAGGCGGAAGCGGTCGTGGAAACGGTTGCGGTGGGAAACAAGGGAGGAGAGGAGAGAGTAAAAGAGGTGGATGATTTTAAGATAGAGGGAGAGGTGATTGATAGTGATGGAAAATGTAATGGCAATGTTAATGGTAATGGTTGTCTTAGTAGTGAAGGAGAGGATTCACCTGATAGTGAAATTACTGACACAGGCTCACATGAGGTACATGCAACTCTCGATCACATTGAAATATGTGATAATCATGAAGAATGCGCTGCTCGTCGTGAGCAGATCAAGTTGACAAAAGGTTTCGTAGCCAAGGAGCCAGTGAAAGGGCACATGGTAAATGTTGTTAAAGGACTCAAGATGTACGAAAACATATTTACTGATCAAGAACTTTGCAAGCTGAATGACTTTGTTCATGAACTCCGAGCTGCTGGTCAAAATGGAGAACTCCTAGGTGGTACATATGTTTTGTTTAACAAACAGATGAAGGCGAATAAAAGGGAGCAAATTCAGCTTGGTGTTCCAATATTTGGACAAATAAAAGATGACACCACTCACGAGCAAAAGAGTAATATCGAGCAAATTCCAGTACTTCTTCAGAGCGTTATTGATCACCTTGTCCAGTGGCACGTTTTACCAGAAAATAGAAAACCCAATGGTTGCATTATCAACTATTTTGAGGAGGGAGAATACTCTCAGCCTTTTCTTAAACCACCTCACTTGGACCAGCCGCTTTGTACTCTTGTACTCTCTGAATCAACAATGGCATATGGACGTACTGTTGTAAATGATGGTGATGGGAACTTTAAAGGACAACTCATGCTTCCTCTGAAACAGGGGTCTCTTCTTGTCATGAGGAACAATAGCGCGGACATGGCAAGACATGTCATGTGTGCATCCCCTAGTAGAAGGGTCAGCATAACGTTCTCCAGGATTCGACCAGACAGTGTCCACAACCATCATACTGCACCACTTAGTCCTCTACCTCAAGCCATGACTATGTGGCAACCTGGAATGCCAAACCCACAGGCAATGTCAAATGGAGATGCAATGGATGTCATTCCAAAATGGGGTGTCATCCGAGCCCCACTGGTGATGCTTGCTCCCGTGCGCCCAGTTGTAATGAACGCGAGAAGAATGCCTCGTGGTGGGACCGGAGTGTTCTTGCCTTGGGCTGTTGGATCTAAGAAACCAGCAAAACATCTCCCTCCACGAGCACAGAAAGGACGATTTCTTTCATTTTCTCGGGTTGAGGAGCATGTTTCTGATACCATGTCTGACCCAGGTGTGGAAGGAAGGATAATGTGA
